# Supplementary material for: Clinical spectrum and genetic landscape for hereditary spastic paraplegias in China
Source: Mol Neurodegener. 2018 Jul 6;13:36. doi: 10.1186/s13024-018-0269-1 (PMC6035405; doi:10.1186/s13024-018-0269-1)
Supplement: Supplementary file 1 — Summary information for mutational spectrum, targeted sequencing genes, amplification primers, antibodies, clinical features and haplotype analysis. Table S1. A reanalysis of the mutational spectrum in 41 reported studies exhibiting HSP in China. Table S2. HSP related genes included in the targeted sequencing panel. Table S3. Primers for amplification in the experimental procedures. Table S4. List of antibodies, related to immunocytochemistry (ICH) and western blotting (WB) in the experimental procedures. Table S5. Summary of clinical features of SPG4 patients in China (n=273). Table S6. Summary of clinical features of SPG11 patients in China (n=52). Table S7. Summary of clinical features of SPG5 patients in China (n=28). Table S8. Haplotypes of tagSNPs linkage to CYP7B1 gene in the 16 unrelated SPG5 families. (XLSX 69 kb) [file 13024_2018_269_MOESM1_ESM.xlsx]

## Sheet: Table S1
Supplementary Table 1. A reanalysis of the mutational spectrum in 41 reported studies exhibiting HSP in China.
HSP subtypes	Inheritance	Gene	Mutation	Families, n	Patients population, n	Pure form, n	Complicated form, n	Reference
SPG3A	AD	ATL1	c.565C>G, c.715C>G/T, c.733A>G, c.1204 T>G, c.1242C>G, c.1246C>T, c.1466_1467insTG	10	75	72	3	[1-5]
SPG4	AD	SPAST	c.430 C>T, c.447 T>A, c.448_451delAAGA, c.450delG, c.458delG, c.732_733insCA, c.869 A>G, c.870+1g>a, c.966delC, c.1004+1g>t, c.1005-1g>c, c.1081C>T, c.1082_1085delCTTC, c.1088T>C, c.1098+1g>c, c.1133T>A, c.1168A>G, c.1174-1_1174delinsCT, c.1215_1219delTATAA, c.1245+1g>a, c.1291C>T, c.1322-1g>a, c.1322A>T, c.1361_1363delinsGGG, c.1382T>C, c.1396C>G, c.1413+1g>a, c.1435_1441delAGAGTAC, c.1468delC, …	60	178	163	15	[3-16]
			Ex1 deletion, Ex8 deletion, Ex10 deletion, Ex16 deletion, Ex17 deletion, Ex1-17 deletion, Ex10-16 deletion, Ex13-15 deletion, Ex10-12 deletion, Ex16-17 deletion, Ex15-17 deletion, Ex8-17 deletion, Ex5-17 deletion, Ex10-17 deletion, Ex10-15 duplication	12	25	25	0
SPG5	AR	CYP7B1	c.259+2t>c, c.334C>T, c.1082G>A, c.1202A>G, c.1249C>G	8	8	4	4	[17, 18]
SPG6	AD	NIPA1	c.316G>C/A	5	40	40	0	[3,19-21]
SPG11	AR	SPG11	c.452_454insA, c.663G>A, c.654_655delinsG, c.1551_1552delTT, c.1755_1758delAGCA, c.1845_1848delGTCT, c.1951C>T, c.2163_2164insT, c.2316+5g>a, c.2863delG, c.2983_2984delTA, c.3004C>T, c.3719_3720delTA, c.4001_4001+1insATAAC, c.4057C>G, 4306C>T, c.4307_4308delAA, c.4561delT, c.4668T>A, c.5121+1c>t, c.5121_5122insAG, c.5687-1g>t, c.5977C>T, c.6194C>G, c.6790_6791insC, c.6856C>T, c.6859C>T, c.6896_68…	36	47	3	44	[22-32]
SPG14	AR		homozygosity region on chromosome 3q28-q29	1	2	2	0	[33]
SPG18	AR	ERLIN2	c.298+1g>t, c.538C>T	1	1	1	0	[34]
SPG31	AD	REEP1	c.417+1g>a	1	10	10	0	[35]
SPG35	AR	FA2H	c.230T>G, c.388C>T, c.506+6c>g, c.688G>A, c.968C>A, c.976G>A	3	6	0	6	[36, 37]
SPG42	AD	SLC33A1	c.339T>G	1	21	21	0	[38, 39]
SPG46	AR	GBA2	c.2617C>T	1	1	0	1	[40]
SPG77	AR	FARS2	c.424G>T	1	4	0	4	[41]
References
1. Li XH, Song C, Chen SQ, Zhou Y, Guo H, Zhou CL, Yang ZY, Liang YX, Wang YM. A SPG3A mutation with a novel foot phenotype of hereditary spastic paraplegia in a Chinese Han family. Chin Med J (Engl). 2007; 120:834-7.
2. Chan KY, Ching CK, Mak CM, Lam CW, Chan AY. Hereditary spastic paraplegia: identification of an SPG3A gene mutation in a Chinese family. Hong Kong Med J. 2009; 15:304-7.
3. Luo Y, Chen C, Zhan Z, Wang Y, Du J, Hu Z, Liao X, Zhao G, Wang J, Yan X, et al. Mutation and clinical characteristics of autosomal-dominant hereditary spastic paraplegias in China. Neurodegener Dis. 2014; 14:176-83.
4. Lu X, Cen Z, Xie F, Ouyang Z, Zhang B, Zhao G, Luo W. Genetic analysis of SPG4 and SPG3A genes in a cohort of Chinese patients with hereditary spastic paraplegia. J Neurol Sci. 2014; 347:368-71.
5. Zhao N, Sui Y, Li XF, Liu W, Lu YP, Feng WH, Ma C, Wang YW, Bao HX, Huang F, et al. Mutation analysis of four Chinese families with pure hereditary spastic paraplegia: pseudo-X-linked dominant inheritance and male lethality due to a novel ATL1 mutation. Genet Mol Res. 2015; 14:14690-7.
6. Tang B, Zhao G, Xia K, Pan Q, Luo W, Shen L, Long Z, Dai H, Zi X, Jiang H. Three novel mutations of the spastin gene in Chinese patients with hereditary spastic paraplegia. Arch Neurol. 2004; 61:49-55.
7. QZ, Tang WG, Rong TY, Tang HD, Liu JR, Guo ZL, Fu Y, Xiao Q, Wang XJ, He SB, et al.Two novel mutations in the Spastin gene of Chinese patients with hereditary spastic paraplegia. Eur J Neurol. 2011; 18:1194-6.
8. Lan MY, Fu SC, Chang YY, Wu-Chou YH, Lai SC, Chen RS, Lu CS. Clinical and genetic analysis of four Taiwanese families with autosomal dominant hereditary spastic paraplegia. J Formos Med Assoc. 2012; 111:380-5.
9. Feng Y, Ke X, Zhai M, Xin Q, Gong Y, Liu Q. Novel deletion of SPAST in a Chinese family with hereditary spastic paraplegia. Singapore Med J. 2013; 54:251-4.
10. Lan MY, Chang YY, Yeh TH, Lai SC, Liou CW, Kuo HC, Wu YR, Lyu RK, Hung JW, Chang YC, et al. High frequency of SPG4 in Taiwanese families with autosomal dominant hereditary spastic paraplegia. BMC Neurol. 2014; 14:216.
11. Qin W, Zhang T, Han J, Tang L, Li X, Feng G, Liu W, He L. A novel insertion mutation in spastin gene is the cause of spastic paraplegia in a Chinese family. J Neurol Sci. 2003; 210:35-9.
12. Liu X, Tang J. Novel splice site mutation of SPG4 in a Chinese family with hereditary spastic paraplegia. Neurol Sci. 2014; 35:1453-5.
13. Wei QQ, Chen Y, Zheng ZZ, Chen X, Huang R, Yang Y, Burgunder J, Shang HF. Spastin mutation screening in Chinese patients with pure hereditary spastic paraplegia. Parkinsonism Relat Disord. 2014; 20:845-9.
14. Wang K, Zhao G. Exon 8-17 deletions of SPAST in a Chinese family with hereditary spastic paraplegia: a case report and literature review. J Neurol Sci. 2015; 357:282-4.
15. Zhao G, Liu X, Jiang P. Identification of a novel SPG4 tandem base substitution in a Chinese hereditary spastic paraplegia family. Neurol Sci. 2017;38(5):903-5.
16. Yuliang W, Yuan W, Xuezhen W, He M, Qi Z, Jinbo C. A novel SPAST frameshift mutation in a Chinese family with hereditary spastic paraplegia. Neurol Sci. 2017; 38:365-7.
17. Lan MY, Yeh TH, Chang YY, Kuo HC, Sun HS, Lai SC, Lu CS. Clinical and genetic analysis of Taiwanese patients with hereditary spastic paraplegia type 5. Eur J Neurol. 2015; 22:211-4.
18. Cao L, Fei QZ, Tang WG, Liu JR, Zheng L, Xiao Q, He SB, Fu Y, Chen SD. Novel mutations in the CYP7B1 gene cause hereditary spastic paraplegia. Mov Disord. 2011;26:1354-6.
19. Chen S, Song C, Guo H, Xu P, Huang W, Zhou Y, Sun J, Li CX, Du Y, Li X, et al. Distinct novel mutations affecting the same base in the NIPA1 gene cause autosomal dominant hereditary spastic paraplegia in two Chinese families. Hum Mutat. 2005; 25:135-41.
20. Liu SG, Zhao JJ, Zhuang MY, Li FF, Zhang QJ, Huang SZ, Che FY, Lu DG, Liu SE, Teng et al. Clinical and genetic study of SPG6 mutation in a Chinese family with hereditary spastic paraplegia. J Neurol Sci. 2008; 266:109-14.
21. Du J, Hu YC, Tang BS, Chen C, Luo YY, Zhan ZX, Zhao GH, Jiang H, Xia K, Shen L. Expansion of the phenotypic spectrum of SPG6 caused by mutation in NIPA1.Clin Neurol Neurosurg. 2011; 113:480-2.
22. Zhang SS, Chen Q, Chen XP, Wang JG, Burgunder JM, Shang HF, Burgunder JM, Yang Y. Two novel mutations in the SPG11 gene causing hereditary spastic paraplegia associated with thin corpus callosum. Mov Disord. 2008; 23:917-9.
23. Liao SS, Shen L, Du J, Zhao GH, Wang XY, Yang Y, Xiao ZQ, Yuan Y, Jiang H, Li N, et al. Novel mutations of the SPG11 gene in hereditary spastic paraplegia with thin corpus callosum. J Neurol Sci. 2008; 275:92-9.
24. Cao L, Rong TY, Huang XJ, Fang R, Wu ZY, Tang HD, Chen SD. Novel SPG11 mutations in Chinese families with hereditary spastic paraplegia with thin corpus callosum. Parkinsonism Relat Disord. 2013;19:367-70.
25. Zhao W, Zhu QY, Zhang JT, Liu H, Wang LJ, Chen ZQ, Guan LP, Huang XS, Yang L, Yu SY. Exome sequencing identifies novel compound heterozygous mutations in SPG11 that cause autosomal recessive hereditary spastic paraplegia. J Neurol Sci. 2013; 335:112-7.
26. Ma J, Xiong L, Chang Y, Jing X, Huang W, Hu B, Shi X, Xu W, Wang Y, Li X. Novel mutations c.[5121_5122insAG]+[6859C&gt;T] of the SPG11 gene associated with cerebellum hypometabolism in a Chinese case of hereditary spastic paraplegia with thin corpus callosum. Parkinsonism Relat Disord. 2014; 20:256-9.
27. Li YS, Mao CY, Shi CH, Song B, Wu J, Qin J, Ji Y, Niu HX, Luo HY, Shang DD, et al. Exome sequencing reveals novel SPG11 mutation in hereditary spastic paraplegia with complicated phenotypes. J Clin Neurosci. 2015; 22:1150-4.
28. Zhang L, McFarland KN, Jiao J, Jiao Y. A case report of SPG11 mutations in a Chinese ARHSP-TCC family. BMC Neurol. 2016;16:87.
29. Tian X, Wang M, Zhang K, Zhang X. Novel SPG11 Mutations in Hereditary Spastic Paraplegia with Thin Corpus Callosum in a Chinese Family. Can J Neurol Sci. 2016; 43:833-40.
30. Yu AC, Chan AY, Au WC, Shen Y, Chan TF, Chan HE. Whole-genome sequencing of two probands with hereditary spastic paraplegia reveals novel splice-donor region variant and known pathogenic variant in SPG11.Cold Spring Harb Mol Case Stud. 2016;2:a001248.
31. Xiong J, Li J, Cui F. Novel mutations c. [453dupA] + [663G > A] of the SPG11 gene associated with hereditary spastic paraplegia with a thin corpus callosum. Neurol India. 2017; 65:871-2.
32. Du J, Hu YC, Tang BS, Jiang H, Shen L. Identification of novel SPG11 mutations in a cohort of Chinese families with hereditary spastic paraplegia. Int J Neurosci. 2018; 128:146-50.
33. Yu W, You X, Wang D, Dong K, Su J, Li C, Liu J, Zhang Q, You F, Wang X, et al. Microarray analysis unmasked two siblings with pure hereditary spastic paraplegia shared a run of homozygosity region on chromosome 3q28-q29. J Neurol Sci. 2015; 359:351-5.
34. Tian WT, Shen JY, Liu XL, Wang T, Luan XH, Zhou HY, Chen SD, Huang XJ, Cao L. Novel Mutations in Endoplasmic Reticulum Lipid Raft-associated Protein 2 Gene Cause Pure Hereditary Spastic Paraplegia Type 18. Chin Med J (Engl). 2016; 129:2759-61.
35. Liu SG, Che FY, Heng XY, Li FF, Huang SZ, Lu DG, Hou SJ, Liu SE, Wang Q, Wang HP, et al. Clinical and genetic study of a novel mutation in the REEP1 gene. Synapse. 2009; 63:201-5.
36. Cao L, Huang XJ, Chen CJ, Chen SD. A rare family with Hereditary Spastic Paraplegia Type 35 due to novel FA2H mutations: a case report with literature review. J Neurol Sci. 2013; 329:1-5.
37. Liao X, Luo Y, Zhan Z, Du J, Hu Z, Wang J, Guo J, Hu Z, Yan X, Pan Q, et al. SPG35 contributes to the second common subtype of AR-HSP in China: frequency analysis and functional characterization of FA2H gene mutations. Clin Genet. 2015; 87:85-9.
38. Lin P, Li J, Liu Q, Mao F, Li J, Qiu R, Hu H, Song Y, Yang Y, Gao G, et al. A missense mutation in SLC33A1, which encodes the acetyl-CoA transporter, causes autosomal-dominant spastic paraplegia (SPG42). Am J Hum Genet. 2008; 83:752-9.
39. Mao F, Li Z, Zhao B, Lin P, Liu P, Zhai M, Liu Q, Shao C, Sun W, Gong Y. Identification and functional analysis of a SLC33A1: c.339T>G (p.Ser113Arg) variant in the original SPG42 family. Hum Mutat. 2015; 36:240-9.
40. Yang YJ, Zhou ZF, Liao XX, Luo YY, Zhan ZX, Huang MF, Zhou L, Tang BS, Shen L, Du J. SPG46 and SPG56 are rare causes of hereditary spastic paraplegia in China. J Neurol. 2016; 263:2136-8.
41. Yang Y, Liu W, Fang Z, Shi J, Che F, He C, Yao L, Wang E, Wu Y. A Newly Identified Missense Mutation in FARS2 Causes Autosomal-Recessive Spastic Paraplegia. Hum Mutat.2016; 37:165-9.

## Sheet: Table S2
Supplementary Table 2. HSP related genes included in the targeted sequencing panel
Subtypes	Genes	Location	Ref sequence
SPG1	L1CAM	Xq28	NM_000425
SPG2	PLP1	Xq22.2	NM_001128834
SPG3A	ATL1	14q22.1	NM_015915
SPG4	SPAST	2p22.3	NM_014946
SPG5A	CYP7B1	8q12.3	NM_004820
SPG6	NIPA1	15q11.2	NM_144599
SPG7	SPG7	16q24.3	NM_003119
SPG8	KIAA0196	8q24.13	NM_014846
SPG9	ALDH18A1	10q24.1	NM_001323412
SPG10	KIF5A	12q13.3	NM_004984
SPG11	SPG11	15q21.1	NM_025137
SPG12	RTN2	19q13.32	NM_005619
SPG13	HSPD1	2q33.1	NM_002156
SPG15	ZFYVE26	14q24.1	NM_015346
SPG17	BSCL2	11q12.3	NM_001122955
SPG18	ERLIN2	8p11.23	NM_007175
SPG20	KIAA0610	13q13.3	NM_001142295
SPG21	ACP33	15q22.31	NM_016630
SPG22	SLC16A2	Xq13.2	NM_006517
SPG23	DSTYK	1q32	NM_015375
SPG26	B4GALNT1	12p11.1-q14	NM_001478
SPG28	DDHD1	14q22.1	NM_001160147
SPG30	KIF1A	2q37.3	NM_001244008
SPG31	REEP1	2p11.2	NM_022912
SPG33	ZFYVE27	10q24.2	NM_144588
SPG35	FA2H	16q23.1	NM_024306
SPG39	PNPLA6	19p13.2	NM_006702
SPG42	SLC33A1	3q25.31	NM_001190992
SPG43	C19orf12	19p13.11-q12	NM_001256047
SPG44	GJA12	1q42.13	NM_020435
SPG45	NT5C2	10q24.32-q24.33	NM_001134373
SPG46	GBA2	9p13.3	NM_020944
SPG47	AP4B1	1p13.2	NM_001253852
SPG48	AP5Z1	7p22.1	NM_014855
SPG49	TECPR2	14q32.31	NM_014844
SPG50	AP4M1	7q22.1	NM_004722
SPG51	AP4E1	15q21.2	NM_007347
SPG52	AP4S1	14q12	NM_001254728
SPG53	VPS37A	8p22	NM_001145152
SPG54	DDHD2	8p11.23	NM_015214
SPG55	C12orf65	12q24.31	NM_152269
SPG56	CYP2U1	4q25	NM_183075
SPG57	TFG	3q12.2	NM_001195478
SPG58	KIF1C	17p13.2	NM_006612
SPG59	USP8	15q21.2	NM_001128610
SPG60	WDR48	3p22.2	NM_001303402
SPG61	ARL6IP1	16p12.3	NM_015161
SPG62	ERLIN1	10q24.31	NM_001100626
SPG63	AMPD2	1p13.3	NM_004037
SPG64	ENTPD1	10q24.1	NM_001098175
SPG65	NT5C2	10q24.32-q24.33	NM_001134373
SPG66	ARSI	5q32	NM_001012301
SPG67	PGAP1	2q33.1	NM_001321099
SPG68	FLRT1	11q13.1	NM_013280
SPG69	RAB3GAP2	1q41	NM_012414
SPG70	MARS	12q13.3	NM_004990
SPG71	ZFR	5p13.3	NM_016107
SPG72	REEP2	5q31	NM_001271803
SPG73	CPT1C	19q13.33	NM_001199752
SPG74	IBA57	1q42.13	NM_001010867
SPG75	MAG	19q13.12	NM_080600
SPG76	CAPN1	11q13.1	NM_001198868
SPG77	FARS2	6p25.1	NM_001318872
SPG78	ATP13A2	1p36.13	NM_001141973
SPG79	UCHL1	4p13	NM_004181
SPG80	KCNA2	1p13.3	NM_004974
no SPG	CCT5	5p15.2	NM_001306153
no SPG	AAAS	12q13.13	NM_015665
no SPG	ABCB7	Xq13.3	NM_001271697
no SPG	ABCD1	Xq28	NM_000033
no SPG	ACADVL	17p13.1	NM_001270447
no SPG	ALDH3A2	17p11.2	NM_001031806
no SPG	ALG6	1p31.3	NM_013339
no SPG	ALS2	2q33.1	NM_020919
no SPG	APTX	9p21.1	NM_001195249
no SPG	ARG1	6q23.2	NM_000045
no SPG	ARSA	22q13.33	NM_000487
no SPG	ARX	Xp21.3	NM_139058
no SPG	ATP6AP2	Xp11.4	NM_005765
no SPG	ATP7B	13q14.3	NM_000053
no SPG	ATRX	Xq21.1	NM_000489
no SPG	BICD2	9q22.31	NM_001003800
no SPG	C10orf2	13q21	NM_001163812
no SPG	CASK	Xp11.4	NM_001126055
no SPG	CBS	21q22.3	NM_001321072
no SPG	CSTB	21q22.3	NM_000100
no SPG	CUL4B	Xq24	NM_001079872
no SPG	CYP27A1	2q35	NM_000784
no SPG	DARS	2q21.3	NM_001293312
no SPG	DKC1	Xq28	NM_001288747
no SPG	EIF2B2	14q24.3	NM_014239
no SPG	EIF2B3	1p34.1	NM_001261418
no SPG	EIF2B5	3q27.1	NM_003907
no SPG	ETFDH	4q32.1	NM_004453
no SPG	ETHE1	19q13.31	NM_001320867
no SPG	EXOSC3	9p13.2	NM_016042
no SPG	FAM134B	5p15.1	NM_001034850
no SPG	FOXC1	6p25.3	NM_001453
no SPG	GAD1	2q31.1	NM_000817
no SPG	GALC	14q31.3	NM_000153
no SPG	GCDH	19p13.13	NM_000159
no SPG	GCH1	14q22.2	NM_000161
no SPG	GJA1	6q22.31	NM_000165
no SPG	GLRX5	14q32.13	NM_016417
no SPG	GRID2	4q22.1-q22.2	NM_001510
no SPG	HACE1	6q16.3	NM_001321080
no SPG	HEXA	15q23	NM_000520
no SPG	HSD17B4	5q23.1	NM_001199291
no SPG	IDS	Xq28	NM_000202
no SPG	IDUA	4p16.3	NM_000203
no SPG	IFIH1	2q24.2	NM_022168
no SPG	INPP5E	9q34.3	NM_001318502
no SPG	KANK1	9p24.3	NM_001256877
no SPG	KLC2	11q13.2	NM_001134775
no SPG	LMNB1	5q23.2	NM_001198557
no SPG	LYST	1q42.3	NM_000081
no SPG	MARS2	2q33.1	NM_138395
no SPG	MMACHC	1p34.1	NM_015506
no SPG	MRE11A	11q21	NM_005590
no SPG	MTHFR	1p36.22	NM_001330358
no SPG	MTTP	4q23	NM_000253
no SPG	MUT	6p12.3	NM_000255
no SPG	NBN	8q21.3	NM_002485
no SPG	NEU1	6p21.33	NM_000434
no SPG	OPA1	3q29	NM_130837
no SPG	OPA3	19q13.32	NM_025136
no SPG	OPHN1	Xq12	NM_002547
no SPG	PARK2	6q26	NM_004562
no SPG	PCCA	13q32.3	NM_000282
no SPG	PCCB	3q22.3	NM_001178014
no SPG	PHYH	10p13	NM_001037537
no SPG	PMM2	16p13.2	NM_000303
no SPG	PRNP	20p13	NM_000311
no SPG	RNF170	8p11.21	NM_001160223
no SPG	RNF216	7p22.1	NM_207111
no SPG	SEPSECS	4p15.2	NM_016955
no SPG	SETX	9q34.13	NM_015046
no SPG	SLC1A4	2p14	NM_003038
no SPG	SLC25A15	13q14.11	NM_014252
no SPG	SLC30A10	1q41	NM_018713
no SPG	SOD1	21q22.11	NM_000454
no SPG	SYNE1	6q25.1-q25.2	NM_182961
no SPG	TENM3	4q34.3-q35.1	NM_001080477
no SPG	TH	11p15.5	NM_199292
no SPG	TSEN2	3p25.2	NM_025265
no SPG	TSEN34	19q13.42	NM_024075
no SPG	TSEN54	17q25.1	NM_207346
no SPG	TTPA	8q12.3	NM_000370
no SPG	VPS53	17p13.3	NM_001128159

## Sheet: Table S3
Supplementary Table 3. Primers for amplification in the experimental procedures
Name	Mutation	Sequences (5'→3')
ATL1 Exon 11	c.1048 G>T	F	CCCAGCATTTAATGGCAGG
		R	TAGACGTGATACAGGCTGAG
ATL1 Exon 12	c.1246 C>T	F	TAGTCATGCCTCGTGGATAG
		R	CCAATTCCTGTTGATCTGTA
SPAST Exon 1	c.340 G>T	F	AGGGAAGAAGAAAGGCTCC
		R	AAAAGGGACGCAGGTGTTG
SPAST Exon 5	c.717_718 insAC	F	TCCTATCTACCTAGTGACCACC
		R	AGCCTGGAAAACAAGAGTCTC
SPAST Exon 7	c.1040 A>C	F	AATACCTTGTCTGGTTTACATACT
		R	GGCGACACAATGAGTGAGAC
SPAST Exon 9	c.1196 C>T	F	CGCCACCACGCCTGACTAAT
		R	ACCTTCCACAACTGTGAGAC
SPAST Intron 9	c.1245+1_c.1245+2 insT	F	CGCCACCACGCCTGACTAAT
		R	ACCTTCCACAACTGTGAGAC
SPAST Exon 11	c.1343 G>A	F	TCTCAGATGACTCACATAGC
		R	AGCAGACTGTACCTACAAGC
SPAST Exon 11	c.1412 G>T	F	TCTCAGATGACTCACATAGC
		R	AGCAGACTGTACCTACAAGC
SPAST Exon 13	c.1496 G>A/T	F	TGATCTTTAGCGGCAGATCC
		R	AGGAGTGAAATTGCTGGCTC
SPAST Exon 13	c.1536 G>T	F	TGATCTTTAGCGGCAGATCC
		R	AGGAGTGAAATTGCTGGCTC
SPAST Exon 15	c.1635_1636 insA	F	TGAGGTAGGAGAATCGCTCC
		R	AGCTCTTGTATACCTACCTCG
SPAST Exon 16	c.1728+1 G>A	F	ATTGTACTTGGTTTTGCCCTTCA
		R	GAGCCGATATCATGCCAGACT
KIAA0196 Exon 21	c.2533 A>G	F	GTCACTGGGAAGACGCATTG
		R	GAGTTCAAACTGCCCACTAA
KIF1A Exon 3	c.110 T>C	F	AATGACACAGAGCCTTGCAG
		R	CCAGTTAGAGAGGAATGAGC
ZFYVE27 Exon 3	c.260_263 delTGAA	F	ATGTGTGACATCTTACCGCC
		R	TATTATGCCTAGACTGCCGC
ZFYVE27 Exon 8	c.868 G>A	F	AGAGGTTGCTCCTTCCTGTG
		R	AGTGGCACTCTTTCAACCAG
CYP7B1 Intron 2	c.259+2 T>C	F	TTGCTCACCAGAAGTTATGC
		R	GGTATATGGGAACTCTCTG
CYP7B1 Exon 3	c.334 C>T	F	CATGTAGTGTACCTTCGAATG
		R	GTCACAAACAATAACTTTTCC
CYP7B1 Exon 3	c.434 delT	F	CATGTAGTGTACCTTCGAATG
		R	GTCACAAACAATAACTTTTCC
CYP7B1 Exon 3	c.542_543 insA	F	CATGTAGTGTACCTTCGAATG
		R	GTCACAAACAATAACTTTTCC
CYP7B1 Exon 5	c.1108 C>T	F	AGCAGATCACCCTCTCCTAC
		R	CCATCAAGCTGCCTCAAACC
CYP7B1 Exon 5	c.1190 C>T	F	AGCAGATCACCCTCTCCTAC
		R	CCATCAAGCTGCCTCAAACC
SPG11 Exon 4	c.733_734 delAT	F	GTGGCATCAACTTCATAGTC
		R	TAGCCAGTGGTCAGTTATAC
SPG11 Exon 6	c.1243 delA	F	TATCATGCTGACGCTGTACC
		R	ACTTAAAGGCAAGAGCAGGC
SPG11 Exon 22	c.3816 delG	F	GAGAGGAGGCCACAAATCAC
		R	AAAGAACACACACTCTGCAGG
SPG11 Exon 32	c.6091 C>T	F	TCTGTAAGCTCAGAATACAGTG
		R	CAGCTACTCCCAGTGTAATC
SPG11 Exon 39	c.7041 G>A	F	ATGCCAAACACACACCTGAC
		R	ACTCCTGACCTCAAGTGATC
DDHD1 Exon 11	c.2218 C>T	F	ATTCCTTCTCGGAGGTTTAC
		R	TCTGGTCCATCCAGCTATC
FA2H Exon 3	c.390_391 insTCTC	F	AGATCACAGGAGCTGAGGTA
		R	ATTCCCATGGCATGTTCCTC
FA2H Exon 3	c.443 C>T	F	AGATCACAGGAGCTGAGGTA
		R	ATTCCCATGGCATGTTCCTC
C19orf12 Exon 3	c. 172 G>A	F	ATGAATGTGCCTGCTCATGG
		R	TGCTCTGAAGAGGAGTCATC
GBA2 Exon 9	c.1425 G>A	F	CTCCTCGATTTACTCTCCAC
		R	CACACTGTTGCCAGAATTCC
GBA2 Exon 17	c.2635 C>T	F	CTTCAGGCTTCTGTCTGTGG
		R	TGCAGGACAGATACTCAGGC
DDHD2 Exon 3	c.297 T>A	F	TACCTTATGGTTCCTCAAGC
		R	ATGAGAATCACTTGAACCGG
DDHD2 Exon 3	c.335 G>A	F	TACCTTATGGTTCCTCAAGC
		R	ATGAGAATCACTTGAACCGG
rs9298109	NA	F	CTTGGTCTGCATAAGGGAGC
		R	TCACTGCAGGTCTAAGACAC
rs6985116	NA	F	TCCTCTGGGTGTAACTAAAG
		R	AAAGCTAAGTCCAGGTCAAC
rs7842714	NA	F	CGCTGTTTTCCAGAAGCTGC
		R	TCCCAAAGGAAGCCAGTACC
rs116843046	NA	F	CAAGAATACACGGCCTTCAG
		R	ATAACCCTGGAGATGTTAGC
rs200737038	NA	F	CATGTAGTGTACCTTCGAATG
		R	GTCACAAACAATAACTTTTCC
rs4465006	NA	F	TTATGCAGATCAGAGCAAAC
		R	ATCATAACCTCTTACAGCAG
rs3779869	NA	F	ATAGCCTTATGCAGGCTGTG
		R	TGATAGCATGCATATCAGCG
rs8192906	NA	F	GGTGTCCTTGTTCTTTCAGC
		R	GTATTTCCTGTAGTTGGTGC
rs4367588	NA	F	AGACTTCAGTTGGGAAGCTC
		R	GATGGTACTACTTGACATGC
Spastin M1cDNA clone into plasmid	NA	F-1	ATGTACCCATACGATGTTCCAGATTACGCTAATTCTCCGGGTGGAC
		F-2	GGGAATTCGTCGACTGGATCCATGTACCCATACGATGTTC
		R	TCTGCTCGAGCGGCCGCGTAACAGTGGTATCTCCAAAG
Spastin M87 cDNA clone into plasmid	NA	F-1	ATGTACCCATACGATGTTCCAGATTACGCTGCAGCCAAGAGGA
		F-2	GGGAATTCGTCGACTGGATCCATGTACCCATACGATGTTC
		R	TCTGCTCGAGCGGCCGCGTAACAGTGGTATCTCCAAAG
Spastin M87 cDNA	c.717_718 insAC	F	GAAAAGACCCCTTAACAACCACACTAGTAATT
		R	GTTGTTAAGGGGTCTTTTCTTTTTGGAACAGC
Spastin M87 cDNA	c.1040 A>C	F	GATGATATAGCTGGTCCAGACTTGGCAAAA
		R	GGACCAGCTATAT CATCAAATTTAACAGCT
Spastin M87 cDNA	c.1635_1636 insA	F	GACTGATGGATACTCAAGGAAGTGACCTAAC
		R	TTGAGTATCCATCAGTCATTCTAGCAAGTTG
SPAST RT-PCR	c.1245+1_c.1245+2 insT	F	TTCTCTGAGGCCTGAGTTGTTCAC
		R	GTTGCACCCATTACAA GTACTCTG
SPG11 cDNA	NA	F	TCCAAGTGCTTTCTTTGACGCCTG
		R	TTTTCACCAAGAGCGAGCAGTTTG
GAPDH	NA	F	ATGACATCAAGAAGGTGGTG
		R	CATACCAGGAAATGAGCTTG
	NA, not applicable.

## Sheet: Table S4
Supplementary Table 4. List of antibodies, related to immunocytochemistry (ICH) and western blotting (WB) in the experimental procedures.
Antibody/Probe	Source	Isotype	Dilution	ICH/WB
HA-tag	Cell Signaling Technology	Rabbit IgG	1:2,000	WB
β-Actin	Beyotime	Mouse IgG	1:5,000	WB
Spastin	Abcam	Mouse IgG	1:1,000	WB
ATP Synthase	Chemicon & Millipore	Mouse IgG	1:500	ICH
DCFH-DA	Beyotime	not applicable	10μM	ICH
JC-1	Beyotime	not applicable	10μM	ICH
Spatacsin	Proteintech	Rabbit IgG	1:100	ICH
LC3	Cell Signaling Technology	Rabbit IgG	1:200/1:2,000	ICH/WB
p62	MBL	Rabbit IgG	1:500/1:5,000	ICH/WB
LAMP1	Abcam	Mouse IgG	1:100/1:1,500	ICH/WB
Tubulin	Beyotime	Mouse IgG	1:5,000	WB
GAPDH	Beyotime	Mouse IgG	1:5,000	WB
VDAC1	Abcam	Rabbit IgG	1:1,000	WB
ATP content assay	Beyotime	not applicable	not applicable	not applicable

## Sheet: Table S5
Supplemenary Table 5. Summary of clinical features of SPG4 patients in China (n=273).
Clinical features	SPG4
Male, n	172
Female, n	101
Age at onset, years	25.01±15.84
Disease duration, years	17.91±14.98
Pure form, n (%)	256 (93.8)
Complicated form, n (%)	17 (6.2)
Amyotrophy in lower limbs	2
Cognitive deficit	3
Ataxia	4
Dysarthria	3
Peripheral neuropathy	5
Mental retardation	4
Epilepsy	1

## Sheet: Table S6
Supplementary Table 6. Summary of clinical features of SPG11 patients in China (n=52).
Clinical features	SPG11
Male, n	29
Female, n	23
Age at onset, years	12.71±4.48
Initial symptom
gait disturbance, n (%)	41 (78.85)
mental retardation, n (%)	11 (21.15)
Disease duration, years	12.46±8.43
Lower limb spasticity, n (%)	52 (100)
Lower limb hyperreflexia, n (%)	38 (73.08)
Upper limb spasticity, n (%)	20 (38.46)
Upper limb hyperreflexia, n (%)	24 (46.15)
Limb amyotrophy, n (%)	22 (42.31)
Babinski sign, n (%)	44 (84.62)
Pes cavus, n (%)	14 (26.92)
Sphincter disturbance, n (%)	18 (34.62)
Constipation, n (%)	16 (30.77)
Cognitive deficit#, n (%)	41 (78.85)
Ataxia, n (%)	21 (40.38)
Dysarthria#, n (%)	38 (73.08)
Dysphagia, n (%)	15 (28.85)
Ophthalmoplegia, n (%)	14 (26.92)
Decreased vision, n (%)	16 (30.77)
Mental retardation#, n (%)	28 (53.85)
Brain MRI#
thin corpus callosum (TCC), n (%)	48 (92.31)
white matter lesions (WML), n (%)	13 (25.0)
EMG#	32 (61.54)
axonal peripheral neuropathy, n (%)	28 (53.85)
demyelinating peripheral neuropathy, n (%)	4 (7.69)
#，indicating more common clinical features in all SPG11 patients (>50%).

## Sheet: Table S7
Supplementary Table 7. Summary of clinical features of SPG5 patients in China (n=28).
Clinical features	SPG5
Male, n	16
Female, n	12
Age at onset, years	16.88±10.39
Disease duration, years	9.93±7.17
Complicated forms, n (%)	16 (57.14)
Spastic ataxia, n	5
Nystagmus, n	4
Axonal peripheral neuropathy, n	4
White matter lesions, n	8

## Sheet: Table S8
Supplementary Table 8. Haplotypes of tagSNPs linkage to CYP7B1 gene in the 16 unrelated SPG5 families.
Family	F1		F2		F3		F4		F5		F6						F7		F8		F9		F10
Case	II-1		II-2		II-1		II-1		II-1		I-1		I-2		II-1		II-1		II-1		II-1		II-1
tagSNPs
rs9298109	A	A	A	A	A	A	A	A	A	A	A	A	A	A	A	A	A	A	A	A	A	A	A	A
rs6985116	C	C	C	C	C	C	C	C	C	C	C	T	C	C	C	C	C	C	C	C	C	C	C	C
rs7842714	T	T	T	T	T	T	T	T	T	T	T	T	T	A	T	T	T	T	T	T	T	T	T	T
rs116843046	C	C	C	C	C	C	C	C	C	C	C	C	C	T	C	C	C	C	C	C	C	C	C	C
rs200737038	T	T	T	T	T	T	T	T	T	T	T	C	T	C	T	T	T	T	T	T	T	T	T	T
rs4465006	A	A	A	A	A	A	A	A	A	A	A	A	A	A	A	A	A	A	A	A	A	A	A	A
rs3779869	G	G	G	G	G	G	G	G	G	G	G	G	G	G	G	G	G	G	G	G	G	G	G	G
rs8192906	C	C	C	C	C	C	C	C	C	C	C	C	C	C	C	C	C	C	C	C	C	C	C	C
rs4367588	C	C	C	C	C	C	C	C	C	C	C	C	C	C	C	C	C	C	C	C	C	C	C	C
Family	F11										F12		F13		F14								F15		F16
Case	I-1		I-2		II-2		II-3		II-4		IV-1		II-1		I-1		I-2		II-1		II-2		II-2		II-1
tagSNPs
rs9298109	A	G	A	A	A	A	A	A	A	A	A	A	A	A	A	A	A	A	A	A	A	A	G	A	A	A
rs6985116	C	C	C	C	C	C	C	C	C	C	C	C	C	C	C	T	C	C	C	C	C	C	C	C	T	C
rs7842714	T	T	T	A	T	T	T	T	T	A	T	T	T	T	T	A	T	A	T	A	T	A	A	A	T	A
rs116843046	C	C	C	C	C	C	C	C	C	C	C	C	C	C	C	C	C	C	C	C	C	C	C	C	C	C
rs200737038	T	C	T	C	T	T	T	T	T	C	T	T	T	T	T	C	C	C	T	C	T	C	C	C	C	C
rs4465006	A	A	A	A	A	A	A	A	A	A	A	A	A	A	A	G	A	A	A	G	A	G	G	G	A	G
rs3779869	G	G	G	G	G	G	G	G	G	G	G	G	G	G	G	C	G	G	G	C	G	C	G	G	G	G
rs8192906	C	C	C	G	C	C	C	C	C	G	C	C	C	C	C	G	C	C	C	G	C	G	G	G	C	G
rs4367588	C	C	C	T	C	C	C	C	C	T	C	C	C	C	C	C	C	C	C	C	C	C	T	T	T	C
tagSNPs rs200737038, marked in red, is the location of mutation c.334C>T.
The marked yellow band showed a unique haplotype shared by cases carrying the mutation of c.334C>T.
